# Supplementary material for: Metabolome and Transcriptome Analysis Revealed the Pivotal Role of Exogenous Melatonin in Enhancing Salt Tolerance in Vitis vinifera L
Source: Int J Mol Sci. 2024 Mar 25;25(7):3651. doi: 10.3390/ijms25073651 (PMC11011403; doi:10.3390/ijms25073651)
Supplement: Supplementary file 1 [file ijms-25-03651-s001.zip]

Archive with 3 entries (3 files):
- Supplement Figure S1.pdf
- Supplement Figure S2.pdf
- Supplement Table S1.pdf
